# Supplementary material for: Two-Year Switzerland Cohort Results from a Global Observational Study Investigating Proactive Dosing with Intravitreal Aflibercept 2 mg in Neovascular Age-Related Macular Degeneration
Source: J Clin Med. 2025 Mar 29;14(7):2370. doi: 10.3390/jcm14072370 (PMC11989833; doi:10.3390/jcm14072370)
Supplement: Supplementary file 1 [file jcm-14-02370-s001.zip]

Archive with 2 entries (2 files):
- XTEND Swiss 2Y ms_suppl_v3.0_28Mar25.pdf
- XTEND Swiss 2Y ms_XTEND study collaborators_28Mar25.pdf
